# Supplementary material for: Bioaccumulation, Biotransformation and Oxidative Stress of 6:2 Fluorotelomer Sulfonamidoalkyl Betaine (6:2 FTAB) in Earthworms (Eisenia fetida)
Source: Toxics. 2025 Apr 24;13(5):337. doi: 10.3390/toxics13050337 (PMC12115925; doi:10.3390/toxics13050337)
Supplement: Supplementary file 1 [file toxics-13-00337-s001.zip]

Archive with 1 entries (1 files):
- toxics-3573000-supplementary.doc
